# Supplementary material for: Induction of Salt Tolerance in Arabidopsis thaliana by Volatiles From Bacillus amyloliquefaciens FZB42 via the Jasmonic Acid Signaling Pathway
Source: Front Microbiol. 2020 Nov 12;11:562934. doi: 10.3389/fmicb.2020.562934 (PMC7688926; doi:10.3389/fmicb.2020.562934)
Supplement: Supplementary Table 1 — qRT-PCR primer sequences used in this study. [file Table_1.xlsx]

## Sheet: Sheet1
Supplementary Table S1 RT-PCR primer sequences used in this study
Function	Gene_Name	Gene_ID	Primer(Forward 5'-3')	Primer(Reverse 5'-3')	Gene putative function
Photosynthesis	TPPH	AT4G39770	GCCAACCAGCTACAGAGTTCC	GCGTCGGAAGTGAACAGAGA	probable trehalose phosphate phosphatase H
	LHCB4.3	AT2G40100	CCAGAGAAACGGATTTACCC	AATGCGACCATAGCGAGA	light harvesting complex photosystem II
Na+ extrusion	NHX1	AT5G27150	GGATGCCTTGGACATTGAC	GAAAGACGAACGCTGCTCT	sodium hydrogen exchanger 1
	HKT1	AT4G10310	GGTCTCATCTGGCTCCTAATC	ATGTAACCATACTCGTCACGC	high-affinity K+ transporter 1
ABA synthesis	NCED3	AT3G14440	CACGACGAGAAGACATGGAA	TCCGATGAATGTACCGTGAA	9-cis-epoxycarotenoid dioxygenase NCED3
JA synthesis	LOX4	AT1G72520	CAGCAATCTTGACCCTGAA	CAAACGGTTCGTCTCTAACG	lipoxygenase 4
JA-responsive defense	JMT	AT1G19640	GCTTTCAACGCTCCTTACTATG	ACTGATACTCCCACCTTCCC	jasmonic acid carboxyl methyltransferase
	PDF1.3	AT2G26010	GCTAAGTCTGCTGCCATCA	CGCAAACTCCTGACCAAGT	plant defensin 1.3
	PDF1.2c	AT5G44420	AGTTGTGCGAGAAGCCAAG	TGCTGGGAAGACATAGTTGC	ethylene- and jasmonate-responsive plant defensin
	PDF1.2	AT5G44430	TGGCTAAGTCTGCTACCATCA	TTGGCTTCTCGCACAACT	defensin-like protein
