# Supplementary material for: Induction of Salt Tolerance in Arabidopsis thaliana by Volatiles From Bacillus amyloliquefaciens FZB42 via the Jasmonic Acid Signaling Pathway
Source: Front Microbiol. 2020 Nov 12;11:562934. doi: 10.3389/fmicb.2020.562934 (PMC7688926; doi:10.3389/fmicb.2020.562934)
Supplement: Supplementary Table 2 — Original data of this study. [file Table_2.xlsx]

## Sheet: biomass of WT for Figure 1
Data for Figure 1
Fresh weight of shoots
means				SD
	15d	20d		15d	20d
CK	3.9475	5.7425		0.733096	1.03376
FZB42 VOCs	7.895	16.0775		0.993298	1.98048
Salt	2.6525	4.5875		0.551914	0.77532
Salt+FZB42 VOCs	5.075	14.64		0.82174	0.994033
Dry weight of shoots
means				SD
	15d	20d		15d	20d
CK	0.3725	0.5825		0.113199	0.119588
FZB42 VOCs	0.7775	1.68		0.164063	0.141784
Salt	0.2525	0.4075		0.0986771	0.0888314
Salt+FZB42 VOCs	0.5375	1.405		0.119158	0.160048
Fresh weight of roots
means				SD
	15d	20d		15d	20d
CK	0.54	1.0725		0.105733	0.219542
FZB42 VOCs	1.105	2.305		0.18804	0.254145
Salt	0.22	0.5		0.0822753	0.0905822
Salt+FZB42 VOCs	0.5225	2.23		0.0919518	0.21025
lateral root number
means				SD
	15d	20d		15d	20d
CK	2.925	4.725		0.572332	0.640012
FZB42 VOCs	4.575	7.925		0.500641	0.79703
Salt	1.9	2.85		0.496139	0.622237
Salt+FZB42 VOCs	3.175	8.125		0.549475	0.822364

## Sheet: chl content for Figure 2
Data for Figure 2
chlorophyll a				SD
	15d	20d		15d	20d
CK	1.21231	1.3941		0.0258702	0.0654484
FZB42 VOCs	1.50806	1.86488		0.0707946	0.166238
Salt	1.02329	1.18723		0.0337121	0.0412492
Salt+FZB42 VOCs	1.35996	1.95509		0.030672	0.0950469
chlorophyll b				SD
	15d	20d		15d	20d
CK	0.413895	0.441639		0.0535662	0.0330221
FZB42 VOCs	0.509989	0.492564		0.071381	0.0465688
Salt	0.368105	0.368105		0.0598046	0.0713937
Salt+FZB42 VOCs	0.472876	0.51145		0.0413772	0.0689247
chlorophyll a+b				SD
	15d	20d		15d	20d
CK	1.62621	1.83574		0.0376881	0.0179006
FZB42 VOCs	2.01804	2.29741		0.0324581	0.0173732
Salt	1.38197	1.55533		0.0694774	0.0654665
Salt+FZB42 VOCs	1.83283	2.46654		0.0654484	0.0654484

## Sheet: antioxidants  for Figure 4
Data for Figure 4
Means				SD
	15d	20d		15d	20d
CK	503	702		22.8035	11.7983
FZB42 VOCs	531.167	810.333		28.7431	22.5891
Salt	1449.33	1174.67		64.5404	96.0784
Salt+FZB42 VOCs	1474.67	1387.17		70.8369	53.4992
CAT
Means				SD
	15d	20d		15d	20d
CK	746.876	787.526		26.2319	49.2511
FZB42 VOCs	759.342	797.824		40.7085	44.81
Salt	706.226	773.326		61.3816	60.7045
Salt+FZB42 VOCs	733.868	1036.74		91.2571	99.9534
SOD
Means				SD
	15d	20d		15d	20d
CK	243.138	250.259		4.86912	6.87287
FZB42 VOCs	250.259	259.437		6.92514	8.85928
Salt	417.279	377.159		8.57048	9.74679
Salt+FZB42 VOCs	424.222	397.223		8.02678	11.7748

## Sheet:  osmoprotectant for Figure 5
Data for Figure 5
TSS content
Means				SD
	15d	20d		15d	20d
CK	35.5026	31.869		0.815017	0.788462
FZB42 VOCs	41.1318	37.9151		1.14007	1.42404
Salt	36.1268	50.9456		2.0651	1.95412
Salt+FZB42 VOCs	65.4006	74.0564		1.32625	4.96992
Proline
Means				SD
	15d	20d		15d	20d
CK	364.574	341.03		8.36611	15.0397
FZB42 VOCs	354.128	327.61		14.7076	15.2202
Salt	410.953	459.011		18.7872	31.4603
Salt+FZB42 VOCs	259.542	366.245		6.59053	34.8175

## Sheet: ion content for Figure 6
Data for Figure 6
Na+ content in shoot
Means				SD
	15d	20d		15d	20d
CK	11.1727	11.0622		0.175339	1.60191
FZB42 VOCs	10.5524	11.6317		0.181593	0.732108
Salt	30.8533	32.4267		0.323316	2.58003
Salt+FZB42 VOCs	26.1695	27.8574		0.523109	1.17166
Na+ content in root
Means				SD
	15d	20d		15d	20d
CK	10.5	9.55		0.328295	0.204206
FZB42 VOCs	10.0933	10.0413		1.20687	1.22374
Salt	20.1867	19.9695		1.09276	0.686507
Salt+FZB42 VOCs	17.5852	15.3333		1.1837	1.58381
K+ content in shoot
Means				SD
	15d	20d		15d	20d
CK	34.2818	34.2822		2.04129	1.26472
FZB42 VOCs	33.9976	32.8765		1.83047	1.14727
Salt	29.1333	26.5533		1.3405	0.953753
Salt+FZB42 VOCs	27.5924	24.3797		1.66885	1.43444
K+ content in root
Means				SD
	15d	20d		15d	20d
CK	35.0667	32.2433		1.4	2.20727
FZB42 VOCs	34.8533	31.4063		1.12594	1.51983
Salt	27.9067	25.8971		1.58055	2.30328
Salt+FZB42 VOCs	27.6	24.2177		0.928027	1.88241
k+/Na+ of shoot
Means				SD
	15d	20d
CK	3.06902	3.14912		0.191241	0.52495
FZB42 VOCs	3.22265	2.83121		0.187843	0.133976
Salt	0.944476	0.820891		0.0490368	0.0396848
Salt+FZB42 VOCs	1.05499	0.87587		0.075103	0.0562764
k+/Na+ of shoot
Means				SD
	15d	20d
CK	3.3429	3.37425		0.196549	0.166805
FZB42 VOCs	3.49164	3.14573		0.488589	0.224753
Salt	1.38727	1.2968		0.141267	0.105151
Salt+FZB42 VOCs	1.5719	1.5823		0.0548593	0.045259

## Sheet: data for Figure 7
Data for Figure 7
Fresh weight of mutants
Means														SD
	WT	etr1-3	eto1	abi4-102	cre1-2	aux1-7	axr1-12	ga1	jar1-1	myc2	nahG	npr1-1			WT	etr1-3	eto1	abi4-102	cre1-2	aux1-7	axr1-12	ga1	jar1-1	myc2	nahG	npr1-1
CK	5.23	5.56	5.03	5.01	5.17	4.59	5.16	4.63	4.31	5.87	5.63	5.86		CK	0.345	0.664	0.643	0.689	0.328	0.532	0.343	0.843	0.449	0.738	0.489	0.631
FZB42 VOCs	15.734	16.33	15.76	15.03	16.12	14.45	15.52	14.55	16.34	15.67	16.24	15.67		FZB42 VOCs	0.685	0.755	1.195	1.193	1.058	1.183	1.031	1.139	1.078	1.272	1.093	1.386
Salt	4.55	4.47	4.07	4.87	4.92	4.35	4.63	4.78	4.03	4.37	4.49	4.65		Salt	0.483	0.32	0.343	0.734	0.435	0.493	0.429	0.636	0.632	0.7	0.649	0.349
Salt+FZB42 VOCs	14.54	14.34	13.57	14.87	13.03	14.61	14.85	14.64	4.15	4.4	14.49	15.52		Salt+FZB42 VOCs	0.778	0.543	1.289	1.339	1.067	0.863	1.258	1.268	0.535	0.425	1.447	1.432
Lateral root numbers of mutants
Means														SD
	WT	etr1-3	eto1	abi4-102	cre1-2	aux1-7	axr1-12	ga1	jar1-1	myc2	nahG	npr1-1			WT	etr1-3	eto1	abi4-102	cre1-2	aux1-7	axr1-12	ga1	jar1-1	myc2	nahG	npr1-1
CK	4.32	4.83	4.29	4.37	4.93	4.84	4.17	4.45	4.05	4.26	4.66	5.23		CK	0.55	0.57	0.45	0.45	0.35	0.47	0.55	0.63	0.45	0.43	0.32	0.36
FZB42 VOCs	7.23	6.38	7.12	7.52	7.69	7.68	8.05	7.63	7.45	7.78	7.64	8.34		FZB42 VOCs	0.45	0.73	0.66	0.36	0.48	0.65	0.47	0.62	0.38	0.55	0.43	0.58
Salt	2.78	3.12	3.67	3.45	2.16	3	3.15	2.75	2.38	2.54	3.12	3.78		Salt	0.64	0.34	0.35	0.33	0.65	0.72	0.43	0.54	0.52	0.43	0.15	0.72
Salt+FZB42 VOCs	7.34	7.76	7.18	7.85	8.03	7.88	7.76	8.01	2.6	2.63	8.15	7.33		Salt+FZB42 VOCs	0.34	0.54	0.46	0.35	0.33	0.43	0.39	0.5	0.62	0.56	0.25	0.65
																				0

## Sheet: DIECA treatment for Figure 8
Data for Figure 8
DIECA treatment
Means					SD
	Fresh weight of shoot	Dry weight of shoot	Numbers of Lateral roots		Fresh weight of shoot	Dry weight of shoot	Numbers of Lateral roots
CK	4.17714	0.38	3.674		0.708389	0.0933053	0.43
FZB42 VOCs	11.9229	1.05143	5.623		1.50452	0.178838	0.57
Salt	3.05714	0.285714	2.337		0.781133	0.0879266	0.496
Salt+FZB42 VOCs	3.18	0.294286	3.173		0.782079	0.10556	0.42
