# Supplementary material for: Induction of Salt Tolerance in Arabidopsis thaliana by Volatiles From Bacillus amyloliquefaciens FZB42 via the Jasmonic Acid Signaling Pathway
Source: Front Microbiol. 2020 Nov 12;11:562934. doi: 10.3389/fmicb.2020.562934 (PMC7688926; doi:10.3389/fmicb.2020.562934)
Supplement: Supplementary Table 3 — VOCs profile of Bacillus amyloliquefaciens FZB42. [file Table_3.xlsx]

## Sheet: Sheet1
Supplementary Table S3 VOCs profile of Bacillus amyloliqefaciens FZB42
Peak	RT time	% of total	Compound
1	1.904	0.491	Acetone
2	2.275	0.866	2,3-Butanedione
3	2.33	0.136	3-methyl-2-Butanone
4	2.378	0.105	Acetic acid
5	3.608	10.942	3-hydroxy-2-Butanone(acetoin)
6	4.488	0.189	3-methyl-2-Pentanone
7	6.367	0.148	3,4,5-Trimethylpyrazole
8	6.699	0.394	Hexamethyl-cyclotrisiloxane
9	7.525	1.079	Butanoic acid
10	8.097	0.422	ethylbenzene
11	8.441	1.298	p-xylene
12	9.376	2.685	Styrene
13	9.47	2.999	2-Heptanone
14	9.891	0.287	Nonane
15	12.485	1.07	2-Pentanone
16	13.026	0.279	5-methyl-2-heptanone
17	14.768	0.894	Decane
18	15.007	0.251	octamethyl-cyclotetrasiloxane
19	17.528	0.505	2-Dodecanone
20	18.983	0.437	Tetramethyl-pyrazine
21	19.358	6.391	2-Nonanone
22	19.74	1.244	Hexadecane
23	20.24	0.272	5-methoxy-thiazole
24	22.519	0.883	2-Decanone
25	22.762	2.543	Naphthalene
26	24.567	1.589	Dodecane
27	27.226	0.773	2-Tridecanone
28	28.615	0.948	2-methyl-Naphthalene
29	28.874	3.333	2-Undecanone
30	29.15	3.052	Tridecane
31	32.204	1.075	2-methyl-tetradecane
32	33.479	4.174	Tetradecane
33	37.629	30.262	Pentadecane
34	37.787	3.677	Tetradecamethyl-cycloheptasiloxane
35	40.218	1.491	2-Tetradecanone
36	44.232	1.845	Hexadecamethyl-cyclooctasiloxane
37	45.159	9.892	Heptadecane
38	49.843	1.074	Octadecamethyl-cyclononasiloxane
